# Supplementary material for: Return to performance following severe ankle, knee, and hip injuries in National Basketball Association players
Source: PNAS Nexus. 2022 Sep 4;1(4):pgac176. doi: 10.1093/pnasnexus/pgac176 (PMC9802060; doi:10.1093/pnasnexus/pgac176)
Supplement: pgac176_Supplemental_Files [file pgac176_supplemental_files.zip]

Archive with 2 entries (2 files):
- PNASNEXUS-PNASNEXUS-2022-00477-s01.docx
- PNASNEXUS-PNASNEXUS-2022-00477-s02.docx
